# Supplementary material for: Spatial–Temporal Heterogeneity and Driving Mechanisms of the Relationship Between Vegetation Carbon Sequestration and Biogenic Volatile Organic Compounds (BVOC) Emissions in China
Source: Plants (Basel). 2026 Feb 11;15(4):564. doi: 10.3390/plants15040564 (PMC12943996; doi:10.3390/plants15040564)
Supplement: Supplementary file 1 [file plants-15-00564-s001.zip]

Archive with 1 entries (1 files):
- plants-4078186-supplementary.pdf
